# Supplementary material for: “Antibiotic prescribing etiquette” an elective course for medical students: could we recruit potential physicians to fight resistance?
Source: BMC Med Educ. 2023 Jan 5;23:8. doi: 10.1186/s12909-022-03949-9 (PMC9815679; doi:10.1186/s12909-022-03949-9)
Supplement: Supplementary file 2 — Additional file 2. Data collected from the participants after the course [file 12909_2022_3949_MOESM2_ESM.xlsx]

## Sheet: Form Responses 1
Timestamp	Age	Sex	Why did you select this course?	Rate the following sources of information about antimicrobial resistance and its usefulness for you [Formal lectures]	Rate the following sources of information about antimicrobial resistance and its usefulness for you [Textbooks]	Rate the following sources of information about antimicrobial resistance and its usefulness for you [Medical journals]	Rate the following sources of information about antimicrobial resistance and its usefulness for you [New technologies such as internet, up-to-date, Wikipedia, webcast, podcasts, smart phone applications]	Rate the following sources of information about antimicrobial resistance and its usefulness for you [Social media]	How would you rate your education so far on antibiotic use and bacterial resistance?	Do you think you are sufficiently prepared to do the following after graduation? [Know when to start antibiotic therapy]	Do you think you are sufficiently prepared to do the following after graduation? [Select the best antibiotic for each specific infection]	Do you think you are sufficiently prepared to do the following after graduation? [Understand the basic mechanisms of antibiotic resistance]	Do you think you are sufficiently prepared to do the following after graduation? [Know how to interpret antibiograms]	Do you think you are sufficiently prepared to do the following after graduation? [Find reliable sources of information to treat infections]	Do you think you are sufficiently prepared to do the following after graduation? [Know how to switch from intravenous antibiotics to oral antimicrobials]	In which year/years do you think your faculty should spend the most time teaching antibiotic use and bacterial resistance?	Have you had any research experience regarding antibiotics and/or bacterial resistance?	How much the following terms/statements look familiar to you [MRSA]	How much the following terms/statements look familiar to you [Bacteria can transmit resistance genes between different species]	How much the following terms/statements look familiar to you [VRSA]	How much the following terms/statements look familiar to you [ESBL]	How much the following terms/statements look familiar to you [Multidrug resistance (MDR)]	How much the following terms/statements look familiar to you [XDR bacteria]	How much the following terms/statements look familiar to you [Pan drug resistance]	Antibiotic resistance can be considered as:	In the following statements check Disagree, Neutral, or Agree. [There are bacterial infections resistant to all available antibiotics]	In the following statements check Disagree, Neutral, or Agree. [Antibiotic use in self-limiting infections contributes to antibiotic resistance]	In the following statements check Disagree, Neutral, or Agree. [Antibiotics for a duration shorter than that indicated contributes to antibiotic resistance]	In the following statements check Disagree, Neutral, or Agree. [Antibiotics for a duration longer than that indicated contributes to antibiotic resistance]	In the following statements check Disagree, Neutral, or Agree. [Empiric antibiotic therapy contributes to antibiotic resistance]	In the following statements check Disagree, Neutral, or Agree. [Lack of control in the sale of antibiotics in pharmacies contributes to antibiotic resistance]	In the following statements check Disagree, Neutral, or Agree. [Self-medication is one of the main causes of antibiotic resistance]	In the following statements check Disagree, Neutral, or Agree. [Poor infection control measures contributes to antibiotic resistance]	In the following statements check Disagree, Neutral, or Agree. [Excessive antibiotic use in livestock (animals reared for food) contributes to antibiotic resistance]	In the following statements check Disagree, Neutral, or Agree. [Use of antibiotics with a broader than necessary spectrum is one of the reasons for development of antibiotic resistance]	In the following statements check what reflect your opinion about the following statements [Patient's request of antibiotic is an indication for its prescription]	In the following statements check what reflect your opinion about the following statements [Missing one or two doses of an antibiotic treatment does not contribute to antibiotic resistance]	In the following statements check what reflect your opinion about the following statements [Antibiotics’ sale without prescription should be prohibited]	In the following statements check what reflect your opinion about the following statements [Antibiotics are safe, so they could be commonly used]	In the following statements check what reflect your opinion about the following statements [I am confident the development of new and effective drugs will keep pace with the growing rate of antibiotic resistance]	In the following statements check what reflect your opinion about the following statements [I am able to describe the role of each profession in appropriate antibiotic use]	In the following statements check what reflect your opinion about the following statements [I can communicate about antibiotic use in a manner that engages the members of the health team]	In the following statements check what reflect your opinion about the following statements [I can describe collaborative approaches to appropriate antibiotic use]	In the following statements check what reflect your opinion about the following statements [Training or education about antibiotics and resistance is very important for medical students.]	In the following statements check Disagree, Neutral, or Agree. [In the presence of a cough and sore throat, antibiotics are my first-choice treatment]	In the following statements check Disagree, Neutral, or Agree. [I stop taking antibiotics when I feel better or when symptoms disappear]	In the following statements check Disagree, Neutral, or Agree. [I usually know when I need antibiotics]	In the following statements check Disagree, Neutral, or Agree. [I have taken measures to prevent antibiotic resistance]	In the following statements check Disagree, Neutral, or Agree. [When someone is going to self-medicate with antibiotics, I try to persuade him/her not to do it]
2021-12-23 15:19:25	21	Male	Attractive course title	Useful	Not sure	Not sure	Useful	Useful	Good	Yes	Yes	Yes	Yes	Not sure	Yes	Third-year, Fourth-year, Fifth-year	Yes	Familiar	Familiar	Never heard about it	Little information	Never heard about it	Little information	Familiar	an important and serious problem in local hospitals, a problem that can be easily controlled, an over rated problem with no serious impact	Neutral	Disagree	Neutral	Agree	Neutral	Disagree	Neutral	Neutral	Neutral	Disagree	Neutral	Disagree	Agree	Disagree	Agree	Disagree	Disagree	Disagree	Disagree	Disagree	Disagree	Disagree	Neutral	Agree
2021-12-23 15:21:49	20	Female	Attractive course title	Useful	Useful	Useful	Not sure	Useless	Good	Yes	Yes	Yes	Not sure	Not sure	Not sure	First year	No	Familiar	Familiar	Familiar	Little information	Familiar	Little information	Little information	a worldwide public health problem	Agree	Agree	Agree	Agree	Agree	Agree	Agree	Agree	Agree	Agree	Disagree	Neutral	Agree	Disagree	Neutral	Agree	Agree	Agree	Agree	Disagree	Disagree	Neutral	Agree	Agree
2021-12-23 16:46:01	20	Male	I'm interested in the topic	Not sure	Useful	Not sure	Useful	Useful	Good	Yes	Yes	Yes	Yes	Yes	Yes	First year, Second year, Third-year	No	Familiar	Familiar	Familiar	Familiar	Familiar	Familiar	Familiar	a worldwide public health problem, a nationwide health problem, an important and serious problem in local hospitals	Agree	Neutral	Agree	Agree	Agree	Agree	Agree	Agree	Agree	Agree	Disagree	Disagree	Agree	Disagree	Neutral	Agree	Agree	Agree	Agree	Disagree	Disagree	Disagree	Agree	Agree
2021-12-23 18:29:20	20	Female	I'm interested in the topic	Useful	Useful	Useful	Not sure	Not sure	Good	Yes	Not sure	Yes	Yes	Not sure	Not sure	Second year, Third-year	Yes	Familiar	Familiar	Familiar	Little information	Familiar	Little information	Familiar	a worldwide public health problem, an important and serious problem in local hospitals	Agree	Agree	Agree	Agree	Agree	Agree	Agree	Agree	Agree	Agree	Disagree	Neutral	Agree	Disagree	Neutral	Neutral	Agree	Neutral	Agree	Disagree	Disagree	Neutral	Neutral	Agree
2021-12-23 18:29:52	21	Male	I'm interested in the topic	Useful	Useful	Useful	Useful	Useless	Good	Yes	Not sure	Yes	Not sure	Not sure	Yes	Third-year	No	Familiar	Familiar	Little information	Little information	Familiar	Never heard about it	Familiar	a worldwide public health problem, an important and serious problem in local hospitals	Agree	Disagree	Agree	Agree	Disagree	Agree	Agree	Agree	Agree	Agree	Agree	Agree	Agree	Disagree	Agree	Agree	Agree	Agree	Agree	Disagree	Disagree	Neutral	Agree	Agree
2021-12-23 18:39:35	20	Male	Attractive course title	Useful	Useful	Not sure	Useful	Useful	Excellent	Yes	Yes	Yes	Not sure	Yes	Yes	First year, Second year, Third-year, Fourth-year, Fifth-year	Yes	Familiar	Familiar	Familiar	Little information	Familiar	Little information	Familiar	a worldwide public health problem, an important and serious problem in local hospitals	Agree	Agree	Agree	Disagree	Neutral	Neutral	Agree	Agree	Agree	Agree	Disagree	Disagree	Neutral	Disagree	Disagree	Agree	Neutral	Neutral	Agree	Disagree	Disagree	Neutral	Agree	Agree
2021-12-23 18:41:19	20	Female	I'm interested in the topic	Useful	Useful	Not sure	Useful	Useful	Good	Yes	Yes	Yes	Yes	Yes	Yes	First year, Third-year, Fifth-year	No	Familiar	Familiar	Familiar	Familiar	Familiar	Never heard about it	Familiar	a worldwide public health problem, an important and serious problem in local hospitals	Agree	Agree	Agree	Agree	Agree	Agree	Agree	Agree	Agree	Agree	Disagree	Disagree	Agree	Disagree	Neutral	Agree	Agree	Agree	Agree	Agree	Disagree	Disagree	Agree	Agree
2021-12-23 18:43:31	20	Male	The only available course	Useful	Not sure	Useful	Not sure	Not sure	Good	Yes	Not sure	Yes	Not sure	Yes	Not sure	Third-year	No	Familiar	Familiar	Never heard about it	Never heard about it	Little information	Little information	Little information	a worldwide public health problem	Agree	Agree	Disagree	Agree	Neutral	Disagree	Disagree	Neutral	Agree	Disagree	Agree	Agree	Agree	Disagree	Neutral	Neutral	Neutral	Agree	Agree	Disagree	Disagree	Neutral	Agree	Agree
2021-12-23 18:44:46	20	Female	Attractive course title	Useless	Useless	Useless	Useful	Useful	Good	Yes	Yes	Yes	Yes	Yes	Yes	First year	No	Familiar	Little information	Familiar	Little information	Familiar	Little information	Little information	a worldwide public health problem	Agree	Agree	Agree	Agree	Agree	Agree	Agree	Agree	Agree	Agree	Agree	Disagree	Agree	Disagree	Neutral	Agree	Agree	Agree	Agree	Disagree	Agree	Neutral	Agree	Agree
2021-12-23 18:47:46	20	Male	I'm interested in the topic	Useful	Useful	Not sure	Useful	Useless	Good	Yes	Yes	Yes	Yes	Yes	Yes	Fourth-year	Yes	Familiar	Familiar	Familiar	Little information	Familiar	Familiar	Familiar	a worldwide public health problem	Agree	Agree	Agree	Neutral	Agree	Agree	Agree	Agree	Agree	Agree	Disagree	Neutral	Agree	Disagree	Neutral	Agree	Agree	Agree	Agree	Disagree	Disagree	Neutral	Agree	Agree
2021-12-23 18:48:43	20	Male	I'm interested in the topic	Not sure	Useful	Useful	Useful	Useful	Good	Yes	Yes	Yes	Yes	Yes	Yes	First year	No	Familiar	Familiar	Never heard about it	Little information	Familiar	Never heard about it	Never heard about it	a worldwide public health problem	Disagree	Disagree	Agree	Neutral	Disagree	Disagree	Disagree	Neutral	Disagree	Disagree	Disagree	Disagree	Neutral	Neutral	Agree	Agree	Disagree	Disagree	Neutral	Agree	Neutral	Neutral	Neutral	Agree
2021-12-23 18:51:24	21	Female	I'm interested in the topic	Useful	Useful	Useful	Useful	Useful	Excellent	Not sure	Not sure	Yes	No	Not sure	Yes	Third-year, Fourth-year, Fifth-year	No	Familiar	Little information	Familiar	Never heard about it	Familiar	Familiar	Never heard about it	an important and serious problem in local hospitals, an over rated problem with no serious impact	Neutral	Disagree	Neutral	Neutral	Disagree	Agree	Disagree	Neutral	Neutral	Agree	Neutral	Agree	Neutral	Neutral	Disagree	Neutral	Agree	Disagree	Agree	Neutral	Agree	Disagree	Disagree	Agree
2021-12-23 18:51:41	20	Female	I'm interested in the topic	Useful	Useful	Not sure	Useful	Not sure	Excellent	Yes	Yes	Not sure	Not sure	Yes	Yes	Fifth-year	No	Familiar	Familiar	Familiar	Familiar	Familiar	Little information	Familiar	a worldwide public health problem, a nationwide health problem, an important and serious problem in local hospitals	Agree	Agree	Agree	Agree	Agree	Agree	Agree	Neutral	Agree	Agree	Disagree	Disagree	Agree	Disagree	Neutral	Agree	Agree	Agree	Agree	Disagree	Disagree	Agree	Agree	Agree
2021-12-23 18:54:10	21	Male	Attractive course title	Useful	Not sure	Not sure	Useful	Useless	Good	Yes	Yes	Not sure	Not sure	Yes	Yes	Third-year, Fourth-year, Fifth-year	No	Familiar	Familiar	Little information	Little information	Familiar	Familiar	Familiar	a worldwide public health problem	Agree	Agree	Agree	Neutral	Agree	Agree	Agree	Agree	Agree	Agree	Neutral	Agree	Neutral	Disagree	Neutral	Neutral	Neutral	Neutral	Agree	Neutral	Agree	Disagree	Disagree	Neutral
2021-12-23 19:01:44	20	Female	Attractive course title	Useful	Not sure	Not sure	Useless	Useless	Good	Yes	Not sure	Yes	Not sure	Yes	Yes	Fourth-year, Fifth-year	No	Familiar	Familiar	Familiar	Never heard about it	Familiar	Never heard about it	Never heard about it	a worldwide public health problem	Agree	Agree	Agree	Agree	Agree	Agree	Agree	Agree	Agree	Agree	Disagree	Agree	Agree	Disagree	Disagree	Agree	Agree	Agree	Agree	Agree	Disagree	Disagree	Disagree	Agree
2021-12-23 19:16:30	23	Male	I'm interested in the topic	Useful	Useful	Useful	Useful	Not sure	Good	Yes	Yes	Yes	Yes	Yes	Yes	Second year	Yes	Familiar	Little information	Familiar	Little information	Familiar	Little information	Familiar	a worldwide public health problem	Agree	Neutral	Agree	Neutral	Agree	Agree	Agree	Neutral	Agree	Neutral	Neutral	Disagree	Agree	Neutral	Neutral	Agree	Agree	Neutral	Agree	Disagree	Disagree	Neutral	Agree	Agree
2021-12-23 19:23:24	21	Male	I'm interested in the topic	Useful	Useful	Useful	Useful	Useful	Excellent	Yes	Yes	Yes	Yes	Yes	Yes	Third-year	No	Little information	Little information	Little information	Never heard about it	Familiar	Familiar	Never heard about it	an important and serious problem in local hospitals	Disagree	Agree	Neutral	Disagree	Disagree	Neutral	Disagree	Neutral	Disagree	Neutral	Disagree	Disagree	Agree	Disagree	Neutral	Neutral	Agree	Neutral	Agree	Disagree	Neutral	Agree	Neutral	Neutral
2021-12-23 19:23:39	21	Male	I'm interested in the topic	Useful	Useful	Useful	Useful	Useful	Good	Yes	Yes	Not sure	Not sure	Yes	Not sure	First year	Yes	Familiar	Little information	Familiar	Familiar	Familiar	Never heard about it	Familiar	an important and serious problem in local hospitals	Agree	Neutral	Neutral	Agree	Neutral	Agree	Agree	Agree	Agree	Agree	Agree	Agree	Neutral	Neutral	Agree	Neutral	Agree	Agree	Agree	Agree	Neutral	Neutral	Agree	Agree
2021-12-23 19:24:27	21	Male	I'm interested in the topic	Useful	Useful	Useful	Useful	Useful	Excellent	Yes	Yes	Yes	Yes	Yes	Yes	Third-year, Fourth-year, Fifth-year	Yes	Familiar	Familiar	Familiar	Familiar	Familiar	Familiar	Familiar	a worldwide public health problem	Agree	Agree	Agree	Agree	Agree	Agree	Agree	Agree	Agree	Agree	Agree	Neutral	Agree	Neutral	Agree	Neutral	Agree	Neutral	Agree	Agree	Agree	Agree	Agree	Agree
2021-12-23 19:28:04	20	Female	I'm interested in the topic	Useful	Useful	Useful	Useful	Not sure	Good	Yes	Yes	Not sure	Yes	Yes	Not sure	First year	Yes	Familiar	Familiar	Never heard about it	Never heard about it	Familiar	Little information	Familiar	a worldwide public health problem	Agree	Neutral	Neutral	Agree	Agree	Agree	Agree	Agree	Agree	Agree	Disagree	Disagree	Agree	Disagree	Agree	Agree	Agree	Agree	Agree	Disagree	Disagree	Agree	Agree	Agree
2021-12-23 19:42:04	20	Female	Attractive course title	Useful	Not sure	Not sure	Useful	Useful	Good	Not sure	Yes	Yes	Yes	Not sure	Not sure	Third-year, Fourth-year	Yes	Familiar	Familiar	Little information	Never heard about it	Familiar	Little information	Familiar	a worldwide public health problem	Disagree	Agree	Agree	Agree	Agree	Agree	Neutral	Agree	Agree	Agree	Disagree	Disagree	Neutral	Disagree	Disagree	Agree	Agree	Agree	Agree	Neutral	Disagree	Neutral	Agree	Agree
2021-12-23 20:42:07	20	Female	Attractive course title	Useful	Useful	Useful	Useful	Useful	Fair	Yes	Yes	Yes	Yes	Yes	Not sure	Third-year	Yes	Little information	Familiar	Little information	Little information	Familiar	Little information	Familiar	a worldwide public health problem	Agree	Agree	Agree	Agree	Agree	Agree	Agree	Agree	Agree	Agree	Agree	Neutral	Agree	Disagree	Agree	Agree	Agree	Agree	Agree	Disagree	Disagree	Agree	Agree	Agree
2021-12-23 21:13:27	20	Male	I'm interested in the topic	Useful	Not sure	Useless	Useless	Useless	Good	Yes	Yes	Yes	Yes	Not sure	Yes	First year	No	Familiar	Familiar	Familiar	Never heard about it	Familiar	Little information	Familiar	a worldwide public health problem	Agree	Agree	Disagree	Agree	Neutral	Agree	Agree	Agree	Agree	Agree	Agree	Disagree	Agree	Disagree	Disagree	Neutral	Agree	Neutral	Agree	Disagree	Disagree	Disagree	Agree	Agree
2021-12-23 21:14:59	20	Male	The only available course	Not sure	Useful	Useful	Useful	Useless	Poor	Not sure	Yes	Yes	Not sure	No	Not sure	First year	No	Familiar	Familiar	Never heard about it	Little information	Little information	Never heard about it	Familiar	a worldwide public health problem, a nationwide health problem, a problem that can be easily controlled	Disagree	Neutral	Agree	Disagree	Neutral	Agree	Agree	Agree	Agree	Disagree	Disagree	Disagree	Agree	Disagree	Neutral	Agree	Neutral	Disagree	Agree	Neutral	Disagree	Disagree	Disagree	Agree
2021-12-23 21:17:50	20	Female	Attractive course title	Not sure	Useful	Not sure	Useful	Not sure	Good	Yes	Yes	Yes	Yes	Yes	Not sure	Third-year	No	Familiar	Familiar	Familiar	Familiar	Familiar	Little information	Little information	a worldwide public health problem	Agree	Agree	Agree	Agree	Agree	Agree	Agree	Agree	Agree	Agree	Disagree	Disagree	Agree	Disagree	Neutral	Agree	Agree	Agree	Agree	Disagree	Disagree	Neutral	Agree	Agree
2021-12-23 22:27:21	21	Female	Attractive course title	Useful	Useful	Useful	Useful	Useful	Excellent	Yes	Not sure	Yes	Not sure	Yes	Yes	First year	Yes	Familiar	Familiar	Familiar	Little information	Familiar	Little information	Familiar	a worldwide public health problem	Agree	Agree	Agree	Agree	Agree	Agree	Agree	Agree	Agree	Agree	Disagree	Disagree	Agree	Disagree	Disagree	Neutral	Agree	Neutral	Agree	Agree	Disagree	Neutral	Agree	Agree
2021-12-23 23:10:14	20	Male	Attractive course title	Not sure	Useful	Useful	Useful	Useless	Fair	Yes	Not sure	Yes	Yes	Yes	Not sure	Fifth-year	No	Familiar	Familiar	Familiar	Never heard about it	Familiar	Little information	Little information	a worldwide public health problem	Agree	Agree	Agree	Agree	Agree	Agree	Agree	Agree	Agree	Agree	Disagree	Disagree	Agree	Disagree	Disagree	Agree	Agree	Neutral	Agree	Disagree	Disagree	Agree	Agree	Agree
2021-12-23 23:15:18	20	Female	I'm interested in the topic	Useful	Useful	Useful	Useful	Useful	Excellent	Yes	Yes	Not sure	Yes	Yes	Not sure	Third-year	No	Familiar	Familiar	Familiar	Familiar	Familiar	Familiar	Little information	a worldwide public health problem, a nationwide health problem, an important and serious problem in local hospitals	Agree	Agree	Agree	Agree	Agree	Agree	Agree	Agree	Agree	Agree	Disagree	Agree	Agree	Disagree	Disagree	Agree	Agree	Agree	Agree	Disagree	Disagree	Disagree	Agree	Agree
2021-12-23 23:17:43	20	Male	I'm interested in the topic	Useful	Useful	Useful	Useful	Useful	Good	Yes	Not sure	Yes	Yes	Yes	Not sure	Second year	No	Familiar	Familiar	Familiar	Little information	Familiar	Little information	Familiar	a worldwide public health problem	Agree	Agree	Agree	Neutral	Neutral	Agree	Agree	Agree	Agree	Agree	Disagree	Neutral	Agree	Neutral	Disagree	Neutral	Neutral	Neutral	Agree	Disagree	Disagree	Neutral	Neutral	Agree
2021-12-23 23:50:33	20	Female	I'm interested in the topic	Useful	Useless	Useful	Useful	Useful	Good	Yes	Yes	Yes	Yes	Yes	Yes	First year	No	Familiar	Familiar	Familiar	Little information	Familiar	Familiar	Familiar	a worldwide public health problem	Agree	Agree	Agree	Neutral	Agree	Agree	Agree	Agree	Agree	Agree	Disagree	Disagree	Agree	Disagree	Neutral	Agree	Agree	Agree	Agree	Disagree	Disagree	Disagree	Agree	Agree
2021-12-24 01:10:17	20	Female	Attractive course title	Useful	Useful	Not sure	Not sure	Not sure	Good	Yes	Yes	Not sure	Not sure	Yes	Not sure	Fourth-year	No	Familiar	Little information	Familiar	Never heard about it	Familiar	Never heard about it	Never heard about it	a worldwide public health problem	Agree	Agree	Disagree	Agree	Neutral	Agree	Agree	Agree	Agree	Agree	Disagree	Disagree	Agree	Disagree	Disagree	Disagree	Neutral	Neutral	Agree	Disagree	Neutral	Disagree	Neutral	Agree
2021-12-24 10:37:19	20	Female	I'm interested in the topic	Useful	Useful	Useful	Not sure	Not sure	Excellent	Yes	Yes	Yes	Not sure	Yes	Yes	Third-year, Fourth-year	No	Familiar	Familiar	Familiar	Little information	Familiar	Little information	Familiar	a worldwide public health problem	Agree	Agree	Agree	Neutral	Agree	Disagree	Disagree	Agree	Agree	Agree	Disagree	Disagree	Agree	Disagree	Agree	Agree	Agree	Neutral	Agree	Agree	Disagree	Disagree	Agree	Agree
2021-12-24 10:55:57	20	Female	I'm interested in the topic	Useful	Useful	Not sure	Useful	Not sure	Fair	Yes	Not sure	Not sure	Not sure	Not sure	No	Third-year	No	Familiar	Familiar	Familiar	Never heard about it	Familiar	Never heard about it	Little information	a worldwide public health problem	Agree	Agree	Agree	Neutral	Neutral	Agree	Agree	Agree	Agree	Agree	Disagree	Disagree	Agree	Disagree	Neutral	Agree	Agree	Neutral	Agree	Disagree	Disagree	Neutral	Agree	Agree
2021-12-24 10:58:20	21	Male	I'm interested in the topic	Useful	Useful	Useful	Useful	Useful	Good	Yes	Yes	Yes	Not sure	Yes	Yes	First year	No	Familiar	Little information	Never heard about it	Never heard about it	Familiar	Familiar	Familiar	a worldwide public health problem	Agree	Agree	Agree	Disagree	Neutral	Agree	Agree	Agree	Agree	Agree	Disagree	Disagree	Agree	Disagree	Neutral	Neutral	Agree	Agree	Agree	Disagree	Disagree	Neutral	Agree	Agree
2021-12-24 11:05:54	20	Female	I'm interested in the topic	Useful	Not sure	Useful	Not sure	Useful	Excellent	Yes	Not sure	Yes	Not sure	No	Yes	First year	No	Familiar	Familiar	Familiar	Never heard about it	Familiar	Familiar	Little information	a worldwide public health problem	Agree	Neutral	Agree	Agree	Neutral	Agree	Agree	Agree	Agree	Agree	Agree	Disagree	Agree	Disagree	Disagree	Agree	Agree	Agree	Agree	Disagree	Neutral	Agree	Agree	Agree
2021-12-24 13:33:55	20	Male	Attractive course title	Useful	Not sure	Not sure	Useful	Useful	Good	Yes	Yes	Yes	Yes	Yes	Yes	First year	No	Familiar	Little information	Little information	Little information	Familiar	Little information	Familiar	a worldwide public health problem	Agree	Disagree	Agree	Disagree	Agree	Agree	Neutral	Neutral	Agree	Agree	Agree	Disagree	Agree	Disagree	Neutral	Neutral	Agree	Disagree	Agree	Disagree	Disagree	Agree	Agree	Agree
2021-12-24 14:32:49	21	Male	I'm interested in the topic	Useful	Useful	Useful	Useful	Useful	Good	Yes	Yes	Not sure	No	Not sure	Yes	Fifth-year	Yes	Familiar	Little information	Familiar	Never heard about it	Familiar	Familiar	Familiar	a worldwide public health problem	Agree	Neutral	Neutral	Agree	Agree	Neutral	Agree	Agree	Agree	Agree	Disagree	Agree	Agree	Disagree	Neutral	Agree	Agree	Agree	Agree	Disagree	Disagree	Agree	Agree	Agree
2021-12-24 14:37:14	21	Male	I'm interested in the topic	Useful	Useful	Useful	Not sure	Not sure	Excellent	Yes	Not sure	Yes	Not sure	Yes	Yes	First year	Yes	Familiar	Little information	Familiar	Little information	Little information	Little information	Familiar	a worldwide public health problem, a nationwide health problem, an important and serious problem in local hospitals, a problem that can be easily controlled	Disagree	Neutral	Neutral	Neutral	Disagree	Agree	Agree	Agree	Neutral	Disagree	Neutral	Neutral	Neutral	Neutral	Neutral	Disagree	Disagree	Disagree	Disagree	Disagree	Neutral	Neutral	Disagree	Neutral
2021-12-24 14:42:26	19	Male	Attractive course title	Useful	Useful	Useful	Useful	Useful	Excellent	Yes	Yes	Yes	Yes	Yes	Yes	Third-year	Yes	Familiar	Little information	Familiar	Little information	Little information	Familiar	Familiar	a worldwide public health problem	Disagree	Disagree	Disagree	Disagree	Disagree	Disagree	Neutral	Disagree	Disagree	Disagree	Disagree	Neutral	Disagree	Neutral	Disagree	Disagree	Disagree	Disagree	Disagree	Disagree	Neutral	Disagree	Disagree	Disagree
2021-12-24 14:46:33	21	Male	I'm interested in the topic	Useful	Useful	Not sure	Useful	Not sure	Good	No	Not sure	Yes	Not sure	Not sure	No	Fourth-year	No	Familiar	Familiar	Never heard about it	Never heard about it	Familiar	Familiar	Never heard about it	a worldwide public health problem	Agree	Agree	Agree	Agree	Neutral	Agree	Agree	Agree	Agree	Neutral	Agree	Disagree	Agree	Disagree	Disagree	Disagree	Neutral	Neutral	Agree	Disagree	Disagree	Disagree	Disagree	Agree
2021-12-24 14:50:40	20	Female	I'm interested in the topic	Useful	Useful	Not sure	Not sure	Useless	Good	Yes	Not sure	Not sure	Yes	Yes	Not sure	Fifth-year	No	Familiar	Familiar	Familiar	Little information	Familiar	Familiar	Familiar	a worldwide public health problem	Agree	Agree	Agree	Agree	Agree	Agree	Agree	Agree	Agree	Agree	Disagree	Disagree	Agree	Disagree	Neutral	Neutral	Neutral	Neutral	Agree	Disagree	Disagree	Disagree	Agree	Agree
2021-12-24 14:50:42	20	Female	I'm interested in the topic	Useful	Useful	Not sure	Not sure	Useless	Excellent	Not sure	Not sure	Yes	Not sure	Yes	Yes	Fifth-year	No	Familiar	Familiar	Familiar	Little information	Familiar	Familiar	Familiar	a worldwide public health problem	Agree	Agree	Agree	Agree	Agree	Agree	Agree	Agree	Agree	Agree	Disagree	Disagree	Agree	Disagree	Neutral	Neutral	Neutral	Neutral	Agree	Disagree	Disagree	Neutral	Agree	Agree
2021-12-24 14:51:58	20	Female	I'm interested in the topic	Useful	Useful	Useful	Not sure	Not sure	Fair	Yes	Not sure	Yes	Not sure	Yes	No	First year, Second year, Third-year	No	Familiar	Familiar	Familiar	Little information	Familiar	Little information	Little information	a worldwide public health problem, a nationwide health problem, an important and serious problem in local hospitals	Agree	Agree	Agree	Disagree	Agree	Agree	Agree	Agree	Agree	Agree	Disagree	Disagree	Agree	Disagree	Disagree	Agree	Neutral	Neutral	Agree	Disagree	Disagree	Disagree	Agree	Agree
2021-12-24 15:12:49	21	Female	I'm interested in the topic	Useless	Useless	Not sure	Useful	Useful	Good	Yes	Yes	Yes	Yes	Yes	Yes	First year, Third-year, Fifth-year	Yes	Familiar	Familiar	Familiar	Little information	Familiar	Familiar	Little information	a worldwide public health problem, a nationwide health problem, an important and serious problem in local hospitals, an over rated problem with no serious impact	Agree	Agree	Agree	Neutral	Neutral	Agree	Agree	Agree	Agree	Agree	Disagree	Neutral	Agree	Disagree	Neutral	Agree	Agree	Agree	Agree	Disagree	Disagree	Neutral	Agree	Agree
2021-12-24 15:22:44	20	Male	I'm interested in the topic	Useful	Useful	Useful	Useful	Not sure	Fair	Yes	Yes	Yes	Yes	Not sure	Not sure	First year	No	Familiar	Familiar	Familiar	Little information	Familiar	Little information	Familiar	a worldwide public health problem	Agree	Agree	Agree	Neutral	Agree	Agree	Agree	Agree	Agree	Agree	Disagree	Disagree	Agree	Agree	Agree	Agree	Agree	Neutral	Agree	Disagree	Disagree	Neutral	Agree	Agree
2021-12-24 15:38:27	21	Male	I'm interested in the topic	Useful	Useful	Not sure	Useful	Useful	Good	Yes	Yes	Yes	Not sure	Yes	Yes	First year	No	Familiar	Familiar	Familiar	Familiar	Familiar	Familiar	Familiar	a worldwide public health problem	Agree	Neutral	Agree	Agree	Neutral	Agree	Agree	Agree	Agree	Disagree	Disagree	Disagree	Agree	Disagree	Agree	Agree	Agree	Neutral	Agree	Disagree	Neutral	Disagree	Agree	Agree
2021-12-24 15:44:46	20	Female	I'm interested in the topic	Useful	Useful	Useful	Useful	Useful	Good	Yes	Yes	Yes	Yes	No	Yes	First year	Yes	Familiar	Familiar	Familiar	Familiar	Little information	Never heard about it	Never heard about it	a worldwide public health problem, a nationwide health problem, an important and serious problem in local hospitals	Agree	Agree	Agree	Agree	Agree	Agree	Agree	Agree	Agree	Agree	Agree	Agree	Agree	Agree	Agree	Agree	Agree	Agree	Agree	Agree	Agree	Agree	Agree	Agree
2021-12-24 16:28:32	20	Male	I'm interested in the topic	Useful	Useful	Useful	Useful	Not sure	Excellent	Yes	Not sure	Not sure	Not sure	Yes	Yes	First year	No	Familiar	Familiar	Familiar	Familiar	Familiar	Familiar	Familiar	a worldwide public health problem	Agree	Agree	Agree	Agree	Agree	Agree	Agree	Agree	Agree	Agree	Disagree	Neutral	Agree	Disagree	Disagree	Agree	Agree	Agree	Agree	Disagree	Disagree	Agree	Agree	Agree
2021-12-25 06:01:50	21	Female	I'm interested in the topic	Useful	Useful	Useful	Not sure	Useful	Excellent	Yes	Yes	Yes	Not sure	Yes	Not sure	First year	Yes	Familiar	Familiar	Familiar	Familiar	Familiar	Little information	Familiar	a worldwide public health problem	Agree	Agree	Agree	Agree	Neutral	Agree	Agree	Disagree	Agree	Agree	Neutral	Disagree	Agree	Disagree	Agree	Agree	Agree	Agree	Agree	Disagree	Disagree	Agree	Agree	Disagree
[truncated: 17 more columns]
